# Supplementary material for: Genome-Wide Association Study Uncover the Genetic Architecture of Salt Tolerance-Related Traits in Common Wheat (Triticum aestivum L.)
Source: Front Genet. 2021 May 20;12:663941. doi: 10.3389/fgene.2021.663941 (PMC8172982; doi:10.3389/fgene.2021.663941)
Supplement: Supplementary Table 1 — The 317 wheat accessions used in the genome-wide association study (GWAS) for salt tolerance–related traits and their origins. [file Table_1.XLSX]

## Sheet: Sheet1
Table S1 The 317 wheat accessions used in the genome-wide association study (GWAS) for salt tolerance-related traits and their origins
No.	Name	Origin	No. of favorable alleles	No. of favorable alleles	Subgroupa
1	An 1331	Anhui	9	7	Ⅰ
2	Fu 936	Anhui	11	5	Ⅲ
3	Fu 98-46	Anhui	8	8	Ⅰ
4	Huaimai 18	Anhui	10	6	Ⅰ
5	Huaimai 20	Anhui	9	7	Ⅲ
6	Huaimai 21	Anhui	11	5	Ⅰ
7	Su 0663	Anhui	12	4	Ⅲ
8	Sunong 6	Anhui	9	7	Ⅲ
9	Wan 23094	Anhui	9	7	Ⅲ
10	Wanmai 19	Anhui	12	4	Ⅰ
11	Wanmai 29	Anhui	10	6	Ⅲ
12	Wanmai 33	Anhui	9	7	Ⅰ
13	Wanmai 38	Anhui	11	5	Ⅲ
14	Wanmai 50	Anhui	1	15	Ⅱ
15	Wanmai 52	Anhui	11	5	Ⅲ
16	Wanmai 53	Anhui	11	5	Ⅲ
17	Beijing 0045	Beijing	11	5	Ⅱ
18	CA0548	Beijing	6	10	Ⅱ
19	CA0816 (red）	Beijing	8	8	Ⅱ
20	CA0816 (white）	Beijing	11	5	Ⅲ
21	CA0958	Beijing	5	11	Ⅱ
22	CA0996	Beijing	9	7	Ⅲ
23	CA0998	Beijing	4	12	Ⅱ
24	CA1055	Beijing	6	10	Ⅱ
25	CA1062	Beijing	12	4	Ⅱ
26	CA1090	Beijing	6	10	Ⅱ
27	CA1119	Beijing	5	11	Ⅱ
28	CA1133	Beijing	5	11	Ⅱ
29	CA1135	Beijing	8	8	Ⅱ
30	CA9719	Beijing	10	6	Ⅰ
31	Fengkang 2	Beijing	7	9	Ⅱ
32	Jing 411	Beijing	11	5	Ⅱ
33	Jing 9428	Beijing	7	9	Ⅱ
34	Jingdong 17	Beijing	8	8	Ⅰ
35	Jingdong 22	Beijing	9	7	Ⅱ
36	Jingdong 8	Beijing	7	9	Ⅱ
37	Jingshuang 16	Beijing	9	7	Ⅱ
38	Nongda 139	Beijing	14	2	Ⅱ
39	Nongda 211	Beijing	8	8	Ⅱ
40	Nongda 212	Beijing	9	7	Ⅱ
41	Zhongyou 206	Beijing	7	9	Ⅱ
42	Zhongyou 335	Beijing	8	8	Ⅱ
43	Zhongyou 9507	Beijing	11	5	Ⅱ
44	Gaocheng 8901	Hebei	9	7	Ⅲ
45	Gaoyou 503	Hebei	11	5	Ⅲ
46	Guan 35	Hebei	11	5	Ⅱ
47	Han 6172	Hebei	10	6	Ⅱ
48	Heng 7228	Hebei	10	6	Ⅲ
49	Hengguan 33	Hebei	10	6	Ⅱ
50	Hengguan 35	Hebei	9	7	Ⅱ
51	Jinhe 9123	Hebei	11	5	Ⅲ
52	Jishi 02-1	Hebei	12	4	Ⅲ
53	Keheng 6654	Hebei	13	3	Ⅲ
54	Shi 4185	Hebei	9	7	Ⅰ
55	Shijiazhuang 15	Hebei	11	5	Ⅲ
56	Shijiazhuang 8	Hebei	11	5	Ⅰ
57	Shixin 733	Hebei	11	5	Ⅰ
58	Shixin 828	Hebei	9	7	Ⅱ
59	Shiyou 17	Hebei	9	7	Ⅱ
60	04 zhong 36 04	Henan	7	9	Ⅰ
61	05中37 05	Henan	11	5	Ⅰ
62	11CA40	Henan	10	6	Ⅰ
63	12CA25	Henan	10	6	Ⅱ
64	85Zhong 33	Henan	10	6	Ⅰ
65	Aikang 58	Henan	10	6	Ⅱ
66	Bainong 3217	Henan	9	7	Ⅰ
67	Bainong 64	Henan	11	5	Ⅰ
68	Fanmai 5	Henan	10	6	Ⅰ
69	Hemai 026	Henan	12	4	Ⅰ
70	Hemai 0521	Henan	10	6	Ⅰ
71	Huapei 212	Henan	13	3	Ⅰ
72	Huapei 5	Henan	10	6	Ⅲ
73	Huixianhong	Henan	13	3	Ⅰ
74	Lankao 24	Henan	12	4	Ⅲ
75	Lankao 906	Henan	10	6	Ⅰ
76	Liuhu 98	Henan	10	6	Ⅲ
77	Luo 6112	Henan	10	6	Ⅲ
78	Luohan 2	Henan	11	5	Ⅱ
79	Luomai 21	Henan	9	7	Ⅲ
80	Meng 0318	Henan	7	9	Ⅱ
81	Neixiang 188	Henan	11	5	Ⅲ
82	Neixiang 5	Henan	10	6	Ⅲ
83	Pu 96105	Henan	12	4	Ⅰ
84	Ruixing 983	Henan	9	7	Ⅰ
85	Shang 963	Henan	8	8	Ⅱ
86	Tianhe 0519	Henan	11	5	Ⅰ
87	Wankang 18	Henan	12	4	Ⅰ
88	Xinmai 18	Henan	11	5	Ⅰ
89	Xinmai 19	Henan	11	5	Ⅲ
90	Xinmai 37	Henan	10	6	Ⅱ
91	Xinmai 9	Henan	11	5	Ⅲ
92	Xinmai 9408	Henan	9	7	Ⅲ
93	Yanzhan 4110	Henan	9	7	Ⅲ
94	Yumai 13	Henan	10	6	Ⅱ
95	Yumai 18	Henan	11	5	Ⅱ
96	Yumai 2	Henan	12	4	Ⅰ
97	Yumai 21	Henan	10	6	Ⅲ
98	Yumai 34	Henan	11	5	Ⅰ
99	Yumai 49	Henan	9	7	Ⅱ
100	Yumai 50	Henan	12	4	Ⅲ
101	Yumai 54	Henan	11	5	Ⅲ
102	Yumai 57	Henan	10	6	Ⅰ
103	Yumai 63	Henan	10	6	Ⅲ
104	Yumai 7	Henan	9	7	Ⅰ
105	Yuzhan 4	Henan	12	4	Ⅰ
106	Yuzhan 9804	Henan	12	4	Ⅰ
107	Zheng 9023	Henan	11	5	Ⅲ
108	Zhengmai 366	Henan	10	6	Ⅲ
109	Zhengmai 9023	Henan	9	7	Ⅱ
110	Zhengnong 21	Henan	11	5	Ⅰ
111	Zhengyin 1	Henan	13	3	Ⅲ
112	Zhengzhou 3	Henan	11	5	Ⅲ
113	Zhong 892	Henan	8	8	Ⅲ
114	Zhongmai 175	Henan	9	7	Ⅱ
115	Zhongmai 415	Henan	8	8	Ⅱ
116	Zhongmai 871	Henan	6	10	Ⅱ
117	Zhongmai 875	Henan	9	7	Ⅱ
118	Zhongmai 895	Henan	12	4	Ⅱ
119	Zhongyu 5	Henan	13	3	Ⅰ
120	Zhongyu 9	Henan	7	9	Ⅱ
121	Zhou 8425B	Henan	9	7	Ⅲ
122	Zhou 9811	Henan	11	5	Ⅰ
123	Zhou 99343	Henan	7	9	Ⅲ
124	Zhoumai 11	Henan	11	5	Ⅲ
125	Zhoumai 12	Henan	13	3	Ⅰ
126	Zhoumai 13	Henan	8	8	Ⅲ
127	Zhoumai 16	Henan	10	6	Ⅲ
128	Zhoumai 18	Henan	12	4	Ⅰ
129	Zhoumai 19	Henan	11	5	Ⅲ
130	Zhoumai 22	Henan	11	5	Ⅰ
131	Zhoumai 23	Henan	10	6	Ⅰ
132	Zhoumai 25	Henan	11	5	Ⅱ
133	Zhoumai 26	Henan	9	7	Ⅰ
134	Zhoumai 28	Henan	11	5	Ⅲ
135	Zhoumai 30	Henan	11	5	Ⅲ
136	Zhoumai 31	Henan	13	3	Ⅲ
137	Zhoumai 32	Henan	12	4	Ⅲ
138	Een 5	Hubei	8	8	Ⅲ
139	Emai 11	Hubei	6	10	Ⅰ
140	Emai 12	Hubei	9	7	Ⅲ
141	Emai 14	Hubei	9	7	Ⅲ
142	Emai 18	Hubei	10	6	Ⅲ
143	Emai 21	Hubei	9	7	Ⅲ
144	Emai 23	Hubei	9	7	Ⅲ
145	Hua 2459	Hubei	13	3	Ⅲ
146	Jingmai 103	Hubei	10	6	Ⅲ
147	Xiangmai 81	Hubei	10	6	Ⅲ
148	Lianmai 2	Jiangsu	8	8	Ⅲ
149	Neimai 9	Jiangsu	8	8	Ⅲ
150	Ningmai 13	Jiangsu	9	7	Ⅲ
151	Ningmai 9	Jiangsu	10	6	Ⅲ
152	Xuzhou 23	Jiangsu	10	6	Ⅲ
153	Xuzhou 25	Jiangsu	11	5	Ⅲ
154	Yangmai 13	Jiangsu	11	5	Ⅲ
155	Yangmai 158	Jiangsu	8	8	Ⅲ
156	Yangmai 16	Jiangsu	8	8	Ⅲ
157	Yangmai 5	Jiangsu	10	6	Ⅰ
158	Yangmai 9	Jiangsu	11	5	Ⅲ
159	Zhenmai 168	Jiangsu	8	8	Ⅲ
160	Zhenmai 6	Jiangsu	12	4	Ⅲ
161	Ningdong 10	Ningxia	12	4	Ⅲ
162	Ningdong 11	Ningxia	5	11	Ⅰ
163	Aifeng 3	Shaanxi	7	9	Ⅰ
164	Bima 1	Shaanxi	9	7	Ⅲ
165	Bima 4	Shaanxi	12	4	Ⅲ
166	Fengchan 3	Shaanxi	10	6	Ⅰ
167	Qinnong 142	Shaanxi	12	4	Ⅲ
168	Qinnong 151	Shaanxi	9	7	Ⅲ
169	Qinnong 731	Shaanxi	8	8	Ⅱ
170	Shan 150	Shaanxi	13	3	Ⅲ
171	Shan 229	Shaanxi	10	6	Ⅱ
172	Shan 253	Shaanxi	11	5	Ⅲ
173	Shan 354	Shaanxi	11	5	Ⅰ
174	Shan 512	Shaanxi	11	5	Ⅰ
175	Shan 715	Shaanxi	12	4	Ⅰ
176	Shanmai 509	Shaanxi	11	5	Ⅲ
177	Shanmai 94	Shaanxi	11	5	Ⅰ
178	Shannong 981	Shaanxi	12	4	Ⅱ
179	Shanyou 225	Shaanxi	8	8	Ⅰ
180	Wunong 148	Shaanxi	8	8	Ⅱ
181	Xiaoyan 22	Shaanxi	14	2	Ⅲ
182	Xiaoyan 54	Shaanxi	10	6	Ⅲ
183	Xiaoyan 6	Shaanxi	12	4	Ⅲ
184	Xiaoyan 81	Shaanxi	9	7	Ⅲ
185	Xinong 1376	Shaanxi	11	5	Ⅰ
186	Xinong 2000-7	Shaanxi	9	7	Ⅲ
187	Xinong 291	Shaanxi	15	1	Ⅲ
188	Xinong 88	Shaanxi	8	8	Ⅰ
189	Xinong 979	Shaanxi	10	6	Ⅱ
190	Xinong 979-005	Shaanxi	12	4	Ⅰ
191	Jimai 0860229	Shandong	10	6	Ⅲ
192	Jimai 19	Shandong	11	5	Ⅱ
193	Jimai 20	Shandong	10	6	Ⅲ
194	Jimai 21	Shandong	10	6	Ⅰ
195	Jimai 22	Shandong	9	7	Ⅰ
196	Jimai 23	Shandong	11	5	Ⅱ
197	Jimai 24	Shandong	9	7	Ⅲ
198	Jinan 13	Shandong	8	8	Ⅰ
199	Jinan 17	Shandong	11	5	Ⅲ
200	Jining 13	Shandong	12	4	Ⅲ
201	Jining 16	Shandong	9	7	Ⅰ
202	Liangxing 66	Shandong	10	6	Ⅲ
203	Liangxing 99	Shandong	7	9	Ⅱ
204	Linmai 2	Shandong	10	6	Ⅰ
205	Linmai 4	Shandong	11	5	Ⅱ
206	Lumai 11	Shandong	10	6	Ⅲ
207	Lumai 14	Shandong	13	3	Ⅰ
208	Lumai 21	Shandong	11	5	Ⅱ
209	Lumai 23	Shandong	12	4	Ⅰ
210	Lumai 5	Shandong	8	8	Ⅲ
211	Lumai 6	Shandong	11	5	Ⅲ
212	Lumai 7	Shandong	8	8	Ⅲ
213	Lumai 8	Shandong	10	6	Ⅲ
214	Lumai 9	Shandong	10	6	Ⅲ
215	Luyuan 502	Shandong	10	6	Ⅲ
216	PH82-2	Shandong	7	9	Ⅰ
217	Shannong 20	Shandong	7	9	Ⅱ
218	Taishan 1	Shandong	7	9	Ⅲ
219	Taishan 21	Shandong	12	4	Ⅲ
220	Taishan 223	Shandong	12	4	Ⅱ
221	Taishan 23	Shandong	9	7	Ⅲ
222	Taishan 24	Shandong	11	5	Ⅰ
223	Taishan 5	Shandong	8	8	Ⅲ
224	Weimai 8	Shandong	12	4	Ⅱ
225	Wennong 14	Shandong	12	4	Ⅱ
226	Wennong 5	Shandong	12	4	Ⅲ
227	Yannong 15	Shandong	11	5	Ⅲ
228	Yannong 18	Shandong	8	8	Ⅰ
229	Yannong 19	Shandong	9	7	Ⅰ
230	Zhouyuan 9369	Shandong	10	6	Ⅰ
231	Zimai 12	Shandong	9	7	Ⅲ
232	Zixuan 2	Shandong	10	6	Ⅲ
233	Changwu 134	Shanxi	11	5	Ⅱ
234	Jinmai 45	Shanxi	10	6	Ⅱ
235	Jinmai 61	Shanxi	12	4	Ⅰ
236	Jinmai 67	Shanxi	8	8	Ⅲ
237	Linhan 2	Shanxi	8	8	Ⅰ
238	Linkang 12	Shanxi	8	8	Ⅰ
239	Chuanmai 107	Sichuan	7	9	Ⅰ
240	Chuanmai 42	Sichuan	12	4	Ⅰ
241	Chuanmai 43	Sichuan	9	7	Ⅲ
242	Chuanmai 44	Sichuan	8	8	Ⅲ
243	Chuanmai 45	Sichuan	8	8	Ⅰ
244	Chuanmai 46	Sichuan	8	8	Ⅲ
245	Chuanmai 47	Sichuan	9	7	Ⅲ
246	Chuanmai 49	Sichuan	11	5	Ⅲ
247	Chuanmai 52	Sichuan	6	10	Ⅰ
248	Chuannong 16	Sichuan	5	11	Ⅱ
249	Chuannong 23	Sichuan	8	8	Ⅲ
250	Chuanyu 23	Sichuan	6	10	Ⅰ
251	Fan 6	Sichuan	7	9	Ⅲ
252	Kechengmai 1	Sichuan	9	7	Ⅲ
253	Mianmai 185	Sichuan	12	4	Ⅲ
254	Mianmai 37	Sichuan	7	9	Ⅰ
255	Miannong 4	Sichuan	9	7	Ⅲ
256	Mianyang 19	Sichuan	9	7	Ⅲ
257	Mianyang 26	Sichuan	11	5	Ⅲ
258	Rongmai 4	Sichuan	5	11	Ⅲ
259	Doumai	Hebei	8	8	Ⅲ
260	Yangxiaomai	Hebei	10	6	Ⅰ
261	Jagger	America	13	3	Ⅲ
262	Jagger/W94-244-132	America	6	10	Ⅰ
263	Mason/Jagger	America	6	10	Ⅱ
264	TX03A0148	America	8	8	Ⅰ
265	Aca 601	Argentina	12	4	Ⅲ
266	Aca 801	Argentina	9	7	Ⅲ
267	Klein Flecha	Argentina	11	5	Ⅰ
268	Klein Jabal 1	Argentina	12	4	Ⅰ
269	Nidera Baguette 10	Argentina	8	8	Ⅱ
270	Nidera Baguette 20	Argentina	11	5	Ⅲ
271	ProINTA Colibr 1	Argentina	8	8	Ⅰ
272	Sunstate	Australia	7	9	Ⅰ
273	Aztec	France	7	9	Ⅱ
274	Azulon	France	12	4	Ⅲ
275	Bruta	France	8	8	Ⅱ
276	Carimulti	France	10	6	Ⅱ
277	Festin	France	7	9	Ⅲ
278	Fr03711	France	11	5	Ⅲ
279	Fr03717	France	8	8	Ⅱ
280	Fr03724	France	13	3	Ⅰ
281	Fr03725	France	11	5	Ⅲ
282	Fr03732	France	10	6	Ⅱ
283	Fr03733	France	8	8	Ⅲ
284	Fr3713	France	9	7	Ⅱ
285	Insignia	France	9	7	Ⅱ
286	lasen	France	9	7	Ⅱ
287	Manital	France	8	8	Ⅱ
288	Mesofold	France	10	6	Ⅱ
289	Soissons	France	12	4	Ⅱ
290	Thesee	France	10	6	Ⅱ
291	Yana	France	12	4	Ⅱ
292	MV Laura	Hungary	11	5	Ⅰ
293	Abbondanza	Italy	9	7	Ⅲ
294	Barra	Italy	10	6	Ⅰ
295	Dorico	Italy	10	6	Ⅰ
296	Funo	Italy	11	5	Ⅲ
297	Genio	Italy	9	7	Ⅱ
298	Lampo	Italy	8	8	Ⅲ
299	Libero	Italy	7	9	Ⅲ
300	Mantol	Italy	12	4	Ⅰ
301	Sagittario	Italy	9	7	Ⅲ
302	Kanto 107	Japan	9	7	Ⅰ
303	Kitanokaori	Japan	12	4	Ⅰ
304	Norin 61	Japan	10	6	Ⅰ
305	Norin 67	Japan	10	6	Ⅰ
306	98039G5-103	Romania	8	8	Ⅲ
307	F498U1-1021/BOEMA	Romania	10	6	Ⅱ
308	F92080G1-1/F93042G2-1	Romania	8	8	Ⅱ
309	F98047G14-2INC	Romania	10	6	Ⅰ
310	Lovrin10	Romania	9	7	Ⅱ
311	Lovrin13	Romania	10	6	Ⅱ
312	Batjko	Russia	12	4	Ⅲ
313	DONSKI-93	Russia	9	7	Ⅱ
314	KNIISH 46	Russia	10	6	Ⅱ
315	PALPICH	Russia	7	9	Ⅱ
316	SELYANKA	Russia	12	4	Ⅱ
317	STARSHINA	Russia	9	7	Ⅱ
a Accessions were grouped into subgroupsⅠ,Ⅱ and Ⅲ.
