# Supplementary material for: Genome-Wide Association Study Uncover the Genetic Architecture of Salt Tolerance-Related Traits in Common Wheat (Triticum aestivum L.)
Source: Front Genet. 2021 May 20;12:663941. doi: 10.3389/fgene.2021.663941 (PMC8172982; doi:10.3389/fgene.2021.663941)
Supplement: Supplementary Table 3 — The salt tolerance–related traits in 317 wheat accessions. [file Table_3.XLSX]

## Sheet: Sheet1
Table S3 The salt tolerance-related traits in 317 wheat accessions under salt stress
Trait	Na (mg/g DW)	RK	Na/K	RSDW	RRDW	RSFW	RRFW	RSH	RRL
Chuanmai107	68.8831	0.777658	1.15901	0.406425	0.170316	0.262769	0.224533	0.715239	0.388717
Chuanmai46	48.2389	1.08322	0.594645	0.555256	0.364198	0.45911	0.332948	0.856035	0.662732
Fan6	71.1423	0.791558	1.27669	0.441739	0.219355	0.280395	0.179463	0.726716	0.475378
Zhenmai168	46.0076	0.899911	0.667483	0.518519	0.407801	0.431141	0.366503	0.738576	0.576105
Zhenmai6	43.5	1.03023	0.594398	0.747899	0.398467	0.5895	0.522871	0.918885	0.74397
Yangmai16	54.5222	0.987743	0.703866	0.528536	0.391045	0.404223	0.430982	0.793726	0.623715
Kechengmai1	52.8813	0.985357	0.728849	0.53268	0.412186	0.409147	0.425946	0.757675	0.759405
Emai14	37.7778	0.922644	0.508267	0.498141	0.384365	0.38625	0.361536	0.715328	0.492525
Rongmai4	59.1138	0.997428	0.781704	0.614754	0.335079	0.499739	0.278344	0.749703	0.320946
Chuannong23	54.0781	0.989134	0.676855	0.608961	0.508197	0.464679	0.472028	0.79758	0.657343
Xuzhou23	58.2986	1.17553	0.667816	0.620401	0.568282	0.470251	0.492002	0.827912	0.699743
Jingmai103	39.9673	0.896123	0.568441	0.637574	0.491525	0.502618	0.395829	0.801242	0.717791
Yangmai5	47.7329	0.984845	0.616913	0.802521	0.567797	0.561987	0.521004	0.842265	0.674532
Chuanmai45	47.2546	0.9243	0.627759	0.574499	0.504983	0.493176	0.469521	0.781022	0.61759
Een5	48.8671	0.918	0.693837	0.6576	0.369492	0.456471	0.350822	0.841372	0.717657
Mianyang26	48.1553	0.841255	0.697391	0.646965	0.530769	0.500916	0.550587	0.810573	0.741204
Yangmai13	36.3996	0.939434	0.484672	0.499388	0.448505	0.438541	0.389318	0.776626	0.550667
Miannong4	61.0248	0.973325	0.791355	0.538682	0.420074	0.452273	0.360199	0.824281	0.583878
Chuanyu23	48.8496	1.02962	0.629292	0.413625	0.315287	0.309635	0.301272	0.70332	0.573654
Lianmai2	38.8834	0.801948	0.659309	0.549451	0.473118	0.441437	0.256975	0.746385	0.466461
Chuanmai44	61.7437	0.938735	0.898863	0.537829	0.354839	0.439594	0.275805	0.793548	0.557918
Chuanmai47	51.7094	0.960303	0.707809	0.576744	0.40625	0.451176	0.415886	0.712329	0.607057
Yangmai9	40.1906	1.00946	0.530101	0.793684	0.472727	0.518049	0.403857	0.849576	0.552167
Ningmai13	47.0022	1.00105	0.665084	0.638311	0.442623	0.471191	0.331928	0.816027	0.508321
Emai23	41.0722	0.932343	0.573456	0.574728	0.531599	0.436569	0.530684	0.775293	0.711055
Mianmai185	45.6106	1.01255	0.584932	0.632867	0.3875	0.502477	0.331012	0.833902	0.48051
Xiangmai81	50.4746	0.994617	0.778147	0.639194	0.415459	0.485294	0.327814	0.710162	0.484277
Chuanmai49	54.0741	0.900666	0.759486	0.434903	0.347368	0.305898	0.330322	0.742826	0.474747
Xuzhou25	55.477	1.04159	0.726111	0.608696	0.432432	0.42668	0.437398	0.732072	0.517219
Neimai9	65.1672	0.9535	0.904274	0.490832	0.309434	0.333438	0.296584	0.71885	0.413351
Emai21	49.0741	0.681643	1.00334	0.591121	0.39645	0.419173	0.226454	0.654206	0.514423
Yangmai158	38.3778	1.10483	0.480891	0.481871	0.360697	0.35024	0.340376	0.812155	0.44127
Mianmai37	43.4667	1.05983	0.527011	0.461634	0.385965	0.287636	0.290222	0.722581	0.519062
Hua2459	44.659	1.2014	0.472529	0.53125	0.481132	0.358858	0.33822	0.830508	0.553936
Chuanmai43	49.35	0.991555	0.700552	0.542751	0.538462	0.357414	0.389084	0.79375	0.56442
Ningmai9	41.7314	1.09779	0.526327	0.475535	0.404834	0.338707	0.400845	0.774269	0.558385
Emai12	41.9248	1.06495	0.569957	0.558442	0.447811	0.39618	0.424152	0.768817	0.588571
Mianyang19	38.3443	1.19049	0.437108	0.543933	0.547038	0.377154	0.487073	0.724103	0.61625
Emai18	34.7549	1.20603	0.413491	0.533516	0.376731	0.38107	0.404398	0.80102	0.543574
Emai11	41.0444	1.01953	0.529264	0.56	0.474576	0.351326	0.370706	0.7375	0.422508
Chuanmai52	36.2778	0.770776	0.719877	0.645238	0.428571	0.513953	0.479355	0.721053	0.478302
Chuannong16	40.6624	0.578018	1.10255	0.445596	0.242857	0.319641	0.222222	0.64875	0.305941
Jimai20	33.8724	1.19932	0.388689	0.549072	0.488959	0.336888	0.402556	0.719	0.616667
Sunong6	32.5998	0.991294	0.45287	0.492958	0.463855	0.388422	0.328127	0.676503	0.553714
Zheng9023	38.6383	1.1068	0.479713	0.734483	0.703557	0.476237	0.553814	0.796571	0.553846
PH82-2	43.5606	1.28897	0.457357	0.48281	0.430421	0.378757	0.389132	0.724731	0.518841
Huaimai18	42.4111	0.978938	0.567752	0.573237	0.57874	0.421674	0.500358	0.798758	0.592715
Yumai50	48.7669	1.12209	0.581798	0.566667	0.455587	0.445862	0.387915	0.891892	0.596633
Yanzhan4110	65.0113	1.17392	0.655314	0.562731	0.540084	0.388593	0.482187	0.693023	0.579538
Xinong2000-7	46.3111	1.03604	0.545371	0.535902	0.524164	0.430514	0.403212	0.792	0.597411
Yumai34	48.5976	1.00936	0.579309	0.500684	0.395604	0.352693	0.334127	0.729897	0.608191
Xiaoyan22	47.794	1.06489	0.596178	0.597403	0.494585	0.380568	0.471117	0.741346	0.585479
Shixin828	47.6462	1.11742	0.551812	0.584814	0.562016	0.408831	0.549399	0.811236	0.596262
Xinong291	52.4974	1.03372	0.700162	0.895288	0.810606	0.777038	1.0453	1.03382	0.779058
Linhan2	47.7566	0.966076	0.657201	0.765478	0.57732	0.483333	0.564005	0.725	0.607031
Neixiang188	43.8673	1.10762	0.511896	0.825641	0.77957	0.652802	0.765795	0.899106	0.794444
Wennong5	66.1111	0.991175	0.926385	0.907186	0.857143	0.766869	0.665087	0.879573	0.89832
Gaoyou503	54.594	0.881039	0.788033	0.604082	0.447368	0.339364	0.329857	0.82953	0.839437
Shan253	42.7724	1.04573	0.566833	0.650519	0.610442	0.436225	0.477397	0.70202	0.713514
Wanmai29	52.244	1.00833	0.652872	0.475661	0.461774	0.280628	0.318475	0.701099	0.683974
Wanmai19	48.95	0.8258	0.730173	0.633752	0.6	0.37563	0.450435	0.741722	0.704724
Zhoumai26	41.8716	1.00785	0.52389	0.618834	0.54007	0.430688	0.57409	0.731573	0.640763
Huaimai20	54.6984	0.958574	0.771608	0.64476	0.434783	0.407256	0.426591	0.766129	0.628378
Jining16	46.672	1.11256	0.627613	0.598145	0.496503	0.443074	0.571933	0.791527	0.714286
Luyuan502	44.9299	1.02383	0.551291	0.561878	0.515789	0.39537	0.567137	0.765306	0.696805
Zhoumai19	35.7051	1.03389	0.44817	0.605753	0.46063	0.439575	0.556835	0.774732	0.629511
Xinong979-005	41.3646	1.12953	0.486241	0.669339	0.666667	0.523516	0.764358	0.764636	0.780075
Xinong1376	31.3834	1.02201	0.389456	0.654032	0.611607	0.514046	0.677454	0.783201	0.629956
Huapei5	43.5185	1.11311	0.530017	0.618182	0.556017	0.455748	0.68267	0.758192	0.685515
Xinmai19	39.6368	1.07387	0.470514	0.610837	0.605809	0.47809	0.643333	0.685076	0.746815
Zhoumai23	45.0107	1.05922	0.562071	0.600596	0.570881	0.408602	0.613093	0.684055	0.615272
Lumai7	50	1.19306	0.549974	0.556942	0.621212	0.386124	0.55625	0.737705	0.557664
Xinmai9	49.0099	1.00495	0.601255	0.633147	0.678049	0.460156	0.621785	0.751225	0.765823
Norin67	47.7273	0.945128	0.672598	0.657801	0.622318	0.476786	0.645343	0.705374	0.659001
Zhongyu5	33.4444	1.04557	0.390595	0.777778	0.679144	0.590538	0.769085	0.737654	0.681577
Zhoumai12	34.7596	0.955064	0.470669	0.742911	0.53012	0.534549	0.542959	0.768279	0.611673
Zhoumai25	43.5644	1.04714	0.619573	0.671463	0.46114	0.560725	0.466557	0.816354	0.541359
Dorico	62.5081	0.926605	0.919178	0.685665	0.509524	0.49004	0.571883	0.846875	0.585866
Kitanokaori	47.9405	1.06756	0.616512	0.590498	0.452381	0.473458	0.491103	0.853837	0.53629
Yumai2	37.5321	1.03646	0.505395	0.650823	0.524194	0.530839	0.580494	0.83	0.615089
Lumai8	42.8944	1.14844	0.509839	0.640777	0.554307	0.50146	0.555459	0.841916	0.674603
Taishan5	54.8995	1.02566	0.680572	0.5671	0.476027	0.391754	0.507869	0.737166	0.63764
Bainong64	46.7702	1.17489	0.559195	0.545611	0.427609	0.389454	0.488866	0.792602	0.573996
Zhoumai28	30.9493	1.14114	0.332099	0.629851	0.518634	0.470982	0.588697	0.814896	0.666667
Mantol	63.8725	0.995429	0.871896	0.601713	0.415888	0.407273	0.394503	0.809685	0.57619
85Zhong33	36.1055	1.03727	0.462578	0.68871	0.549419	0.477391	0.529006	0.787016	0.598571
Jimai21	42.7083	0.996059	0.567021	0.665441	0.475655	0.487318	0.464745	0.767816	0.675431
Shi4185	52.0582	0.924162	0.710141	0.560377	0.448529	0.38658	0.474885	0.755208	0.616428
Shan715	42.8758	1.11188	0.582895	0.696466	0.539749	0.515736	0.527913	0.862022	0.611811
Zhoumai18	35.6536	1.28847	0.40864	0.714286	0.60396	0.573494	0.597881	0.844444	0.610791
Heng7228	42.2004	1.03562	0.583697	0.605463	0.420063	0.460396	0.506843	0.772234	0.609463
Luohan2	48.6772	1.00056	0.682695	0.646953	0.42517	0.520378	0.373182	0.807078	0.712382
Lumai5	46.4209	1.00474	0.625855	0.674256	0.514894	0.486083	0.505605	0.854312	0.654966
Barra	55.5771	0.890737	0.874777	0.510978	0.367347	0.330189	0.321826	0.835113	0.657798
Zhoumai32	33.7379	1.09411	0.42178	0.550388	0.488372	0.483543	0.417491	0.772727	0.645
Abbondanza	39.8291	0.991182	0.545867	0.652878	0.463203	0.504637	0.330811	0.852184	0.650344
Luomai21	47.6788	0.980926	0.630767	0.558735	0.485612	0.396944	0.400632	0.790929	0.55917
Wanmai33	41.1333	1.00586	0.567139	0.515581	0.422794	0.380732	0.356206	0.796715	0.628
Shan354	26.6235	1.05596	0.333108	0.676768	0.618257	0.566117	0.535757	0.795521	0.707909
Han6172	45.873	0.887257	0.676974	0.650877	0.535088	0.501715	0.455003	0.754348	0.596423
Aca801	60.1347	0.943873	0.884231	0.573427	0.466019	0.410061	0.37001	0.812291	0.608565
Jinan13	32.4973	0.983612	0.443015	0.81348	0.694836	0.577334	0.526822	0.858201	0.73913
Yumai21	44.0899	0.959481	0.617854	0.518809	0.466667	0.354898	0.379686	0.738523	0.673077
Libero	85.0917	0.70918	1.32427	0.493716	0.341346	0.273011	0.285494	0.616013	0.503247
Shan150	33.5653	1.12335	0.392494	0.730435	0.655022	0.604915	0.474535	0.834773	0.732155
Zixuan2	54.3027	1.00276	0.730385	0.657033	0.502326	0.37303	0.310435	0.802737	0.648855
Xinong88	65.3909	1.00401	0.862884	0.594752	0.436426	0.314961	0.36192	0.724638	0.609463
Huaimai21	48.8781	1.03921	0.668832	0.627639	0.513834	0.425105	0.401134	0.884298	0.577474
Zhoumai30	69.9619	1.02859	0.892386	0.552083	0.419118	0.355562	0.30691	0.837014	0.606809
Yannong15	55.2233	0.906772	0.775153	0.619718	0.547511	0.401557	0.417578	0.784493	0.717081
Wan23094	53.1357	1.0641	0.684819	0.709193	0.528302	0.45	0.313909	0.881707	0.630624
Sagittario	53.0191	0.891961	0.794751	0.554584	0.423423	0.359188	0.319094	0.854839	0.559759
Aifeng3	67.2816	0.895148	1.03768	0.582375	0.404545	0.340594	0.34555	0.781282	0.649573
Zhongyu9	46.9849	0.993966	0.666743	0.587413	0.498489	0.397755	0.423564	0.854922	0.648426
Yannong19	77.4401	0.981136	1.12067	0.616071	0.375	0.406585	0.312004	0.852544	0.627053
Yannong18	64.973	0.928776	0.972393	0.614512	0.402985	0.418581	0.309772	0.78972	0.540689
Zhoumai22	64.4771	1.00972	0.881066	0.663265	0.466019	0.433151	0.394976	0.852403	0.658273
Linkang12	56.4333	0.956032	0.813356	0.591398	0.416949	0.402969	0.322014	0.832609	0.620793
Hengguan33	65.1852	0.964862	0.950671	0.517422	0.315254	0.350842	0.266724	0.843137	0.632512
ProintaColibr1	84.4552	0.876946	1.45304	0.511737	0.31068	0.335254	0.272645	0.843915	0.617331
Lankao24	66.1111	0.934923	1.07508	0.606005	0.379913	0.390764	0.401674	0.839786	0.642473
Xiaoyan81	56.753	0.972412	0.884127	0.590592	0.405797	0.356347	0.343946	0.877102	0.496106
Xinmai9408	49.9841	0.98583	0.786529	0.643585	0.442568	0.462615	0.361464	0.852388	0.557706
Shannong981	47.5135	1.16504	0.667146	0.59085	0.421918	0.388235	0.353904	0.855543	0.704892
Jimai22	61.6987	1.02629	0.923335	0.622332	0.466049	0.39648	0.380926	0.795376	0.651709
Lumai14	34.6656	1.07814	0.473758	0.834764	0.59919	0.577041	0.416953	0.890476	0.75
Zhoumai13	53.4722	1.08703	0.696656	0.585023	0.430868	0.349503	0.314716	0.715988	0.632787
Yumai49	61.2945	0.976864	0.90119	0.576271	0.372549	0.370077	0.286907	0.783313	0.674868
Aca601	70.8226	0.913766	1.10529	0.708791	0.481707	0.439024	0.470169	0.768166	0.674051
An1331	48.5814	0.915728	0.733469	0.785863	0.599078	0.519495	0.487949	0.842432	0.679516
Lumai11	64.8665	0.986115	0.936526	0.624498	0.481132	0.364988	0.358774	0.851952	0.682216
Shan512	52.9274	1.01612	0.691079	0.759358	0.668203	0.471713	0.594005	0.753151	0.702746
Kanto107	62.5871	0.887188	0.983061	0.72766	0.565445	0.494907	0.447661	0.873051	0.600719
Shanmai509	58.5167	0.966178	0.757876	0.714	0.530516	0.392259	0.463848	0.759091	0.678691
Lumai21	46.6558	0.916794	0.683421	0.734554	0.702564	0.460197	0.509901	0.755725	0.640351
NideraBaguette20	50.6536	0.930215	0.823738	0.674888	0.529801	0.432741	0.484354	0.829091	0.638279
Shanyou225	50.9978	0.969794	0.751948	0.721951	0.489796	0.404011	0.425155	0.854749	0.687063
Jinmai61	44.9455	0.898135	0.67237	0.746269	0.458955	0.49875	0.362562	0.798414	0.644737
Zhou8425B	30.1389	1.05122	0.393116	0.709141	0.60424	0.470479	0.531057	0.801015	0.728889
Genio	66.4778	0.977449	0.988599	0.709742	0.527094	0.470227	0.460677	0.85098	0.602402
KleinJabal1	54.4939	1.01023	0.755798	0.669742	0.633508	0.430909	0.608955	0.77191	0.685897
Shijiazhuang8	37.411	1.09469	0.488176	0.669782	0.637131	0.495273	0.479361	0.746951	0.672006
Zhoumai11	45.7174	1.02749	0.664524	0.678439	0.545064	0.467929	0.500254	0.812065	0.709106
Su0663	54.8747	1.13249	0.707464	0.77037	0.693277	0.44023	0.575705	0.822602	0.650212
Jishi02-1	47.1727	1.05604	0.629662	0.710669	0.597345	0.427407	0.458661	0.767991	0.734609
Fu936	43.6765	1.01795	0.653385	0.67619	0.609442	0.477657	0.498673	0.849132	0.681291
Zhengmai366	47.8813	1.03725	0.672712	0.706334	0.628906	0.478541	0.547484	0.82293	0.667736
Zimai12	54.7627	1.05441	0.816223	0.712585	0.666667	0.498658	0.560567	0.871182	0.631616
Norin61	49.1167	0.906975	0.777026	0.695402	0.704762	0.417126	0.618635	0.843345	0.78022
Lumai9	64.0812	1.05563	1.00393	0.748373	0.671642	0.44005	0.532923	0.766298	0.634106
Lumai23	39.4338	0.982155	0.558692	0.655332	0.611842	0.448445	0.549815	0.815022	0.618207
Shijiazhuang15	60.1335	0.918082	0.911793	0.67603	0.537549	0.400595	0.445103	0.82346	0.69214
Wanmai52	74.5739	0.924373	1.11725	0.583607	0.583969	0.35901	0.563357	0.722581	0.69258
Yumai63	32.549	1.14075	0.432699	0.638801	0.454829	0.448124	0.363164	0.831707	0.537695
Yumai18	33.25	1.23609	0.438912	0.557025	0.45993	0.417604	0.410028	0.774648	0.544548
Jimai19	39.78	0.94092	0.597143	0.621971	0.555133	0.448671	0.528042	0.880303	0.604762
Liangxing66	38.4339	1.05436	0.522515	0.643423	0.563636	0.413874	0.547061	0.769143	0.514783
Shan229	41.1166	1.16893	0.522314	0.640867	0.537367	0.418932	0.550664	0.814815	0.604682
Taishan1	59.868	0.951895	0.909805	0.521669	0.491349	0.339201	0.483617	0.7375	0.577705
Wunong148	45.8307	1.11458	0.593613	0.614815	0.508403	0.45169	0.444167	0.87875	0.553791
Linmai4	37.5926	1.08272	0.482087	0.637795	0.553797	0.520782	0.518209	0.758499	0.522699
Jinan17	51.6722	1.03234	0.759909	0.506803	0.481481	0.339018	0.526127	0.77381	0.520872
Fengchan3	56.1547	1.16377	0.67887	0.638066	0.503356	0.437276	0.479253	0.824691	0.53481
Guan35	45.5449	1.08884	0.634139	0.663848	0.596639	0.473528	0.522546	0.765789	0.567235
Wennong14	49.0429	1.08305	0.697216	0.724846	0.561265	0.512254	0.562718	0.872483	0.566078
NideraBaguette10	50.3355	0.832588	0.700904	0.746888	0.423423	0.398344	0.39909	0.714286	0.55969
Linmai2	43.2508	1.04698	0.590537	0.60396	0.553957	0.481999	0.489735	0.733333	0.583838
Aikang58	35.8954	1.10674	0.502302	0.665289	0.536036	0.486586	0.493159	0.757842	0.568275
Liangxing99	67.5566	1.03077	1.09888	0.612389	0.384892	0.414692	0.314197	0.760596	0.533379
Wanmai38	52.1389	0.927991	0.812132	0.686099	0.518519	0.520822	0.416635	0.837873	0.530457
Wanmai50	27.5267	1.14849	0.334306	0.55761	0.567376	0.448382	0.562026	0.642998	0.603513
KleinFlecha	37.7884	1.12058	0.542581	0.567568	0.492669	0.353879	0.49159	0.650568	0.633028
Lankao906	42.2444	0.991901	0.591291	0.656881	0.605469	0.450094	0.522541	0.720238	0.601356
Lampo	45.3979	0.977316	0.504169	0.608553	0.476703	0.428063	0.350628	0.772727	0.512658
Yumai57	46.1481	1.14	0.601849	0.556671	0.549153	0.369572	0.515628	0.758065	0.534857
Jinhe9123	42.4611	1.17604	0.513332	0.635542	0.627737	0.427183	0.537612	0.752174	0.579683
Lumai6	35.8783	1.13447	0.43647	0.696429	0.594982	0.461723	0.570231	0.760234	0.5
Xiaoyan54	49.2222	1.13804	0.643521	0.596358	0.543651	0.379293	0.478604	0.795597	0.650667
Zhoumai31	47.6175	1.25736	0.642219	0.66866	0.52356	0.479214	0.517155	0.716657	0.552751
Shanmai94	36.2473	1.12812	0.456447	0.61563	0.490347	0.46945	0.471188	0.735227	0.563518
Zhoumai16	35.374	0.988065	0.516173	0.556716	0.491228	0.415401	0.507003	0.731937	0.551634
Wanmai53	63.1611	0.835841	1.11275	0.635674	0.486891	0.360866	0.482276	0.764634	0.578169
Xiaoyan6	36.9498	1.02912	0.560671	0.661947	0.578313	0.448943	0.555233	0.790805	0.632776
Shixin733	35.9096	1.32239	0.531779	0.660883	0.463023	0.524032	0.492549	0.849143	0.529968
Zhongmai895	48.2116	1.10006	0.692086	0.642973	0.439024	0.45045	0.444357	0.886261	0.579626
Nongda139	37.9006	1.0604	0.530428	0.728102	0.592157	0.48912	0.512695	0.903188	0.628821
Jingshuang16	51.8647	1.03986	0.764039	0.69873	0.4625	0.451425	0.451783	0.822479	0.625756
F498U1-1021/BOEMA	51.9071	0.921286	0.92959	0.646602	0.489177	0.45283	0.407801	0.818078	0.59687
Aztec	43.3064	0.94727	0.705288	0.623722	0.513043	0.44505	0.468709	0.856977	0.536682
Lovrin13	53.1903	1.04789	0.795427	0.5625	0.418919	0.385452	0.384999	0.796593	0.543721
Soissons	49.0652	0.98128	0.745536	0.664303	0.55122	0.412972	0.477871	0.825455	0.64
Insignia	43.8722	1.19406	0.632925	0.581333	0.470588	0.365135	0.413115	0.77485	0.560617
lasen	54.7667	1.17673	0.846762	0.530214	0.409692	0.277519	0.379329	0.810685	0.632534
STARSHINA	58.4048	0.980774	0.944914	0.606742	0.481633	0.345713	0.413105	0.764535	0.650069
Nongda212	55.1905	1.04498	0.824781	0.729858	0.595628	0.421797	0.521797	0.775901	0.639137
PALPICH	52.6889	0.992461	0.818645	0.570552	0.43913	0.371488	0.363893	0.831449	0.557257
Beijing0045	44.1239	0.975338	0.708283	0.577143	0.477876	0.382522	0.42769	0.777233	0.535099
Jingdong17	51.8682	0.977361	0.801937	0.726277	0.587983	0.513589	0.477781	0.760742	0.582609
Nongda211	46.1661	1.09885	0.652542	0.777778	0.606299	0.503908	0.619961	0.792833	0.680882
Jingdong22	66.3366	0.93155	1.04788	0.503365	0.397351	0.305998	0.34701	0.767619	0.553491
TX03A0148	66.7538	0.858099	1.21926	0.642157	0.548571	0.390914	0.468131	0.781598	0.605623
SELYANKA	51.6936	0.878499	0.808776	0.716883	0.578035	0.397996	0.482912	0.766112	0.571118
Jagger/W94-244-132?????	71.1944	0.800033	1.35983	0.532673	0.401639	0.306437	0.331679	0.77369	0.614915
Qinnong142	61.7098	1.01305	0.877916	0.681159	0.527027	0.412503	0.442949	0.863983	0.551234
DONSKI-93	63.8134	0.888754	1.09628	0.593361	0.430279	0.332293	0.413515	0.873388	0.558841
Jingdong8	77.5163	0.998353	1.17387	0.615625	0.39313	0.27998	0.389541	0.784957	0.501633
Jing411	71.2891	0.902379	1.21257	0.574561	0.383901	0.367694	0.388034	0.784768	0.667421
Fr03725	45.6998	1.07295	0.700426	0.641953	0.533074	0.415895	0.503177	0.812265	0.565245
Fr03711	78.4844	0.963873	1.31505	0.504505	0.320988	0.285534	0.28749	0.827346	0.587732
Manital	79.1034	0.958644	1.39432	0.539347	0.452736	0.31053	0.454701	0.859394	0.617602
Carimulti	69.4444	1.1019	1.03734	0.533496	0.401914	0.335097	0.362819	0.902292	0.60848
KNIISH46	64.9048	1.01936	1.11255	0.527211	0.431907	0.40637	0.333111	0.788392	0.559579
Mesofold	70.2244	1.02291	1.07772	0.55106	0.48927	0.325088	0.435409	0.867725	0.60306
Zhongyou335	53.291	0.942201	0.892591	0.637306	0.590717	0.486384	0.545742	0.868946	0.694222
MVLaura	42.7833	1.01331	0.67523	0.556008	0.615	0.408458	0.562113	0.879121	0.690119
Jinmai45	42.4917	1.00143	0.691461	0.539683	0.617188	0.382878	0.489973	0.784198	0.622896
Zhongyou9507	47.8519	1.02603	0.739312	0.625688	0.577236	0.522695	0.396904	0.879332	0.618729
Fr03724	43.9316	0.884153	0.673767	0.68071	0.574766	0.569316	0.519723	0.849642	0.639717
Bruta	43.0833	1.11888	0.580681	0.726721	0.681818	0.460314	0.735707	0.751269	0.565854
Jing9428	65.2167	0.832631	1.19566	0.629921	0.556701	0.460498	0.630235	0.782396	0.587645
F92080G1-1/F93042G2-1	49.3954	1.03424	0.731843	0.751984	0.665198	0.541211	0.733355	0.890679	0.684211
Zhongmai415	39.2381	1.04084	0.575464	0.553018	0.575893	0.414563	0.652549	0.766537	0.634823
Zhongmai175	68.7778	0.965625	1.00154	0.680147	0.594737	0.462639	0.562874	0.795604	0.684383
Ningdong10	53.8725	0.978527	0.829573	0.629559	0.539267	0.488309	0.572581	0.715134	0.746998
Fr03717	46.9417	0.987924	0.7556	0.660853	0.48	0.456311	0.414336	0.845777	0.548057
98039G5-103	47.4412	0.92194	0.798723	0.615658	0.674528	0.460256	0.663068	0.877739	0.765035
F98047G14-2INC	57.7566	0.930954	0.971953	0.634652	0.59375	0.456338	0.485217	0.80303	0.677035
Qinnong731	50.3016	0.993717	0.696841	0.604341	0.509294	0.438611	0.468039	0.81449	0.654919
CA9719	39.5361	0.887424	0.529395	0.704819	0.7	0.522159	0.748284	0.904762	0.717018
Qinnong151	47.9935	0.901591	0.643756	0.6098	0.571429	0.50485	0.594959	0.849102	0.647604
Yana	51.0444	0.780662	0.770482	0.57971	0.495238	0.431277	0.440361	0.91684	0.653459
Zhongyou206	62.1444	0.756255	0.970501	0.570992	0.5	0.368118	0.533773	0.763804	0.7614
Mason/Jagger	61.5667	0.732234	1.00993	0.488411	0.395604	0.319021	0.393963	0.751976	0.589481
Batjko	48.603	0.772401	0.780241	0.58483	0.654378	0.448004	0.679079	0.879819	0.777572
Thesee	54.0056	0.733369	0.885095	0.584249	0.551282	0.422246	0.503255	0.884253	0.649827
Jinmai67	54.3689	0.776469	0.858749	0.574225	0.519841	0.476968	0.501195	0.83209	0.8051
Changwu134	60.4541	0.761039	0.987005	0.598976	0.62037	0.386594	0.512276	0.795503	0.762748
Lovrin10	45.7105	0.829364	0.669981	0.574742	0.554622	0.372613	0.48078	0.847716	0.65901
Fr03732	40.8466	0.770271	0.698769	0.682482	0.572816	0.509636	0.475238	0.832704	0.568755
Fr3713	52.4833	0.728549	0.914964	0.585938	0.633929	0.416154	0.454999	0.860372	0.670943
Ningdong11	56.1889	0.730917	0.989919	0.578501	0.490566	0.384461	0.357505	0.805378	0.492725
Fengkang2	61.0847	0.720802	1.13264	0.533445	0.459677	0.355556	0.300501	0.711418	0.550375
Zhongmai875	44.9359	0.958565	0.564374	0.783505	0.654902	0.471293	0.493206	0.795017	0.521305
Azulon	55.9989	0.786479	0.880759	0.566993	0.526718	0.391231	0.374498	0.8297	0.584713
Fr03733	75.8654	0.726584	1.39852	0.455556	0.364964	0.306814	0.2829	0.754741	0.533242
Festin	72.7998	0.763626	1.20067	0.504708	0.396552	0.311765	0.27767	0.725424	0.502829
Gaocheng8901	61.6132	0.793168	0.986655	0.616667	0.556757	0.391489	0.350137	0.759662	0.545278
Sunstate	73.6874	0.871783	1.16229	0.606509	0.437722	0.370304	0.334255	0.780586	0.464816
Doumai	61.3757	0.773779	1.0398	0.412081	0.360269	0.263529	0.261663	0.662933	0.486726
Yangxiaomai	66.0566	0.88047	1.08606	0.565315	0.508021	0.416338	0.400269	0.819231	0.526217
Zhong892	88.0991	0.704326	1.47811	0.568556	0.350554	0.320985	0.296162	0.776699	0.407725
Keheng6654	51.4497	0.80732	0.829693	0.689723	0.570922	0.4945	0.477778	0.826582	0.59213
Shiyou17	62.6089	0.748671	1.09622	0.723282	0.568807	0.434852	0.438936	0.773006	0.499301
Shannong20	79.7658	0.808796	1.33903	0.657952	0.378641	0.429947	0.337391	0.846339	0.613737
CA1055	48.2734	0.85801	0.686416	0.632238	0.636364	0.390018	0.441623	0.762621	0.70373
CA0548	56.2908	0.687163	1.02581	0.588235	0.51004	0.425856	0.381218	0.761176	0.604712
CA1090	59.646	0.670307	1.05674	0.532051	0.634361	0.443411	0.443785	0.762658	0.560838
CA0816(red）	42.6018	0.752916	0.67707	0.643208	0.589744	0.460355	0.521703	0.725446	0.57036
Xinmai37	53.7972	0.736243	0.839916	0.650546	0.51751	0.465642	0.4005	0.84557	0.683881
CA1119	63.7823	0.846954	1.00097	0.618803	0.542601	0.428481	0.343617	0.748879	0.470064
CA1133	52.7457	0.801132	0.867053	0.509774	0.548246	0.39556	0.398611	0.644685	0.578506
CA1135	49.6349	1.01687	0.788584	0.562945	0.578778	0.41351	0.473061	0.708963	0.703732
CA0958	46.254	0.940465	0.736106	0.662885	0.570312	0.44	0.469007	0.825065	0.575089
CA0998	54.6944	0.795382	0.98136	0.570397	0.527778	0.39704	0.454194	0.766839	0.511774
CA1062	29.0632	0.802501	0.504014	0.624037	0.665323	0.525368	0.499485	0.749708	0.655727
11CA40	55.9788	0.830973	0.9579	0.542113	0.403509	0.387109	0.305365	0.866189	0.501203
Zhongmai871	66.2278	0.833314	1.06762	0.508246	0.35906	0.353663	0.29556	0.777162	0.512852
CA0816(white）	50.4746	0.81695	0.895331	0.566176	0.523256	0.411949	0.48388	0.764505	0.700984
Neixiang5	60.1976	0.85701	0.99708	0.578563	0.425373	0.377737	0.370125	0.869615	0.594135
Funo	35.7244	0.898767	0.529208	0.673647	0.630282	0.414476	0.55756	0.706257	0.602859
Zhengzhou3	48.8462	0.812116	0.826539	0.527675	0.439776	0.344728	0.452704	0.759167	0.5391
Zhengyin1	50.4541	0.892278	0.744815	0.646853	0.67382	0.390888	0.619484	0.842634	0.59825
Bainong3217	42.1421	0.898913	0.600792	0.63834	0.598214	0.454282	0.57539	0.778643	0.601695
Yumai7	30.7497	1.00198	0.412877	0.496633	0.540741	0.421999	0.468303	0.819475	0.574111
Yumai13	39.4229	1.00885	0.522818	0.63619	0.63197	0.431543	0.539019	0.802647	0.671842
Bima1	40.9021	1.04103	0.553892	0.669565	0.666667	0.481068	0.640879	0.76378	0.590879
Bima4	37.0065	0.936808	0.579721	0.846639	0.697368	0.564652	0.653015	0.87696	0.595433
Chuanmai42	37.0673	0.972214	0.540631	0.527081	0.559859	0.409271	0.466667	0.805085	0.687135
Jining13	35.5132	1.02408	0.482115	0.776265	0.808889	0.530007	0.740288	0.858447	0.592739
Taishan21	26.9124	0.891556	0.427965	0.754386	0.804878	0.578212	0.604364	0.839329	0.635948
Taishan223	61.8986	0.883267	1.04938	0.703549	0.75625	0.492133	0.60429	0.823171	0.540746
Taishan23	35.5825	1.08818	0.47522	0.648425	0.732456	0.476208	0.562794	0.797439	0.596059
Taishan24	24.6722	0.978404	0.360383	0.942396	0.941935	0.648092	0.823343	0.875312	0.620202
Weimai8	52.1323	0.866598	0.861728	0.585859	0.592199	0.368977	0.451187	0.827506	0.628605
05zhong3705	40.1045	0.990971	0.549062	0.72561	0.594595	0.481208	0.434013	0.839109	0.612062
Pu96105	50.6772	1.0645	0.626422	0.623779	0.600897	0.420698	0.510389	0.735608	0.569689
Huapei212	36.3754	1.06077	0.484274	0.618067	0.665254	0.468655	0.618776	0.827851	0.743156
Ruixing983	57.3597	0.922359	0.826897	0.639053	0.59893	0.394042	0.534458	0.775581	0.620545
Wankang18	44.7249	0.922476	0.638541	0.664	0.562189	0.4637	0.526316	0.761589	0.714493
Zhou9811	54.7703	0.959229	0.763213	0.66562	0.584821	0.413578	0.561034	0.750268	0.609723
Hemai026	48.7196	1.00285	0.654349	0.68125	0.664093	0.439307	0.588478	0.829319	0.603495
Zhou99343	43.3828	0.975791	0.589947	0.579114	0.5	0.389034	0.484813	0.692237	0.70609
Hemai0521	48.3016	1.00469	0.655442	0.598826	0.558442	0.455508	0.506263	0.739429	0.590529
Yuzhan4	64.0142	0.920847	0.917988	0.670669	0.527211	0.409631	0.455376	0.769683	0.606978
Luo6112	50.812	0.96498	0.711603	0.673913	0.731481	0.35561	0.615522	0.742597	0.527913
Xinmai18	60.1587	0.921833	0.871532	0.547703	0.523605	0.3695	0.46217	0.646922	0.587162
Yuzhan9804	56.5102	0.947012	0.777572	0.596123	0.517007	0.380689	0.46463	0.78625	0.652807
Meng0318	76.1218	0.84265	1.15647	0.438083	0.403509	0.28995	0.326301	0.701883	0.512077
Zhengnong21	49.3301	1.00968	0.682208	0.598347	0.573718	0.522986	0.570942	0.818687	0.704472
Hengguan35	86.5049	0.895586	1.58337	0.568345	0.383929	0.324902	0.409256	0.905099	0.701816
Huixianhong	56.266	1.09024	0.822377	0.645763	0.57197	0.439942	0.566274	0.854321	0.744891
Jagger	45.954	1.06162	0.677561	0.691089	0.670051	0.478927	0.687953	0.832108	0.660239
Xinong979	53.1111	1.12732	0.699122	0.75	0.673993	0.461566	0.666198	0.896433	0.671661
Jimai0860229	54.7444	1.01627	0.778296	0.568726	0.493827	0.409429	0.481127	0.769958	0.77047
12CA25	38.8889	0.895071	0.564115	0.777778	0.876471	0.55234	0.883636	0.735739	0.790884
Zhouyuan9369	55.2751	0.872018	0.934099	0.675944	0.626506	0.487119	0.613135	0.837264	0.766776
Jimai23	38.0609	1.03684	0.482789	0.705882	0.603687	0.515181	0.60208	0.863158	0.707284
Jimai24	49.8485	0.886445	0.764984	0.763274	0.676923	0.521571	0.61509	0.870083	0.689704
Shang963	58.4695	0.844772	0.99132	0.620278	0.570776	0.460009	0.566265	0.778802	0.710243
Liuhu98	31.476	1.01145	0.425803	0.840764	0.568	0.556461	0.559981	0.813899	0.653016
Tianhe0519	59.6611	0.963527	0.887374	0.651438	0.553648	0.450683	0.52072	0.749856	0.663566
CA0996	54.3083	0.931609	0.889871	0.627737	0.571429	0.456321	0.556787	0.788945	0.71205
Yumai54	36.6026	1.17398	0.438079	0.584367	0.554945	0.425087	0.505582	0.872807	0.720642
Zhengmai9023	50.712	0.950292	0.789686	0.59069	0.545852	0.3588	0.446536	0.782456	0.561974
04zhong3604	54.8771	0.973574	0.823751	0.651394	0.563265	0.433971	0.464661	0.88251	0.697592
Fanmai5	39.315	1.108	0.570032	0.643436	0.508143	0.547208	0.452509	0.849476	0.710692
Fu98-46	46.2981	1.06043	0.640661	0.528354	0.495549	0.427089	0.424389	0.860241	0.695464
RSDW, ratio of shoot dry weight under salt stressd and control; RRDW, ratio of root dry weight under salt stressd and control; RSFW, ratio of shoot fresh weight under salt stressd and control; RRFW, ratio of root fresh weigh under salt stressd and control; RSH, ratio of shoot height under salt stressd and control; RRL, ratio of root length under salt stressd and control; RK, ratio of shoot K cont…
