# Supplementary material for: Genome-Wide Association Study Uncover the Genetic Architecture of Salt Tolerance-Related Traits in Common Wheat (Triticum aestivum L.)
Source: Front Genet. 2021 May 20;12:663941. doi: 10.3389/fgene.2021.663941 (PMC8172982; doi:10.3389/fgene.2021.663941)
Supplement: Supplementary file 8 [file Data_Sheet_1.ZIP]

Archive with 1 entries (1 files):
- geno.hmp.txt
